# Supplementary material for: Family-Based Tag Rugby: Acute Effects on Risk Factors for Cardiometabolic Disease and Cognition and Factors Affecting Family Enjoyment and Feasibility
Source: Healthcare (Basel). 2025 Dec 5;13(24):3186. doi: 10.3390/healthcare13243186 (PMC12733199; doi:10.3390/healthcare13243186)
Supplement: Supplementary file 1 [file healthcare-13-03186-s001.zip]

Archive with 1 entries (1 files):
- healthcare-3990063-supplementary.pdf
